# Supplementary material for: Personalized B cell response to the Lactobacillus rhamnosus GG probiotic in healthy human subjects: a randomized trial
Source: Gut Microbes. 2020 Dec 4;12(1):1854639. doi: 10.1080/19490976.2020.1854639 (PMC7722709; doi:10.1080/19490976.2020.1854639)
Supplement: Supplemental Material [file KGMI_A_1854639_SM3886.zip]

Archive with 3 entries (2 files):
- Supplementary information/
- Supplementary information/All supplementary figures.pdf
- Supplementary information/Supplementary Text 1 all.pdf
